# Supplementary material for: Genomic Diversity in the Endosymbiotic Bacterium Rhizobium leguminosarum
Source: Genes (Basel). 2018 Jan 24;9(2):60. doi: 10.3390/genes9020060 (PMC5852556; doi:10.3390/genes9020060)
Supplement: Supplementary file 1 [file genes-09-00060-s001.zip]

Archive with 16 entries (13 files):
- Sanchez-Canizares et al UPM791 genome Supplementary Figures/
- Sanchez-Canizares et al UPM791 genome Supplementary Figures/Figure_S1.pdf
- __MACOSX/
- __MACOSX/Sanchez-Canizares et al UPM791 genome Supplementary Figures/
- __MACOSX/Sanchez-Canizares et al UPM791 genome Supplementary Figures/._Figure_S1.pdf
- Sanchez-Canizares et al UPM791 genome Supplementary Figures/Figure_S2.jpg
- __MACOSX/Sanchez-Canizares et al UPM791 genome Supplementary Figures/._Figure_S2.jpg
- Sanchez-Canizares et al UPM791 genome Supplementary Figures/Figure_S3_.pdf
- __MACOSX/Sanchez-Canizares et al UPM791 genome Supplementary Figures/._Figure_S3_.pdf
- Sanchez-Canizares et al UPM791 genome Supplementary Figures/Figure_S4.jpg
- __MACOSX/Sanchez-Canizares et al UPM791 genome Supplementary Figures/._Figure_S4.jpg
- Sanchez-Canizares et al UPM791 genome Supplementary Figures/Figure_S5.pdf
- __MACOSX/Sanchez-Canizares et al UPM791 genome Supplementary Figures/._Figure_S5.pdf
- Sanchez-Canizares et al UPM791 genome Supplementary Figures/Supplementary Table 1.pdf
- __MACOSX/Sanchez-Canizares et al UPM791 genome Supplementary Figures/._Supplementary Table 1.pdf
- __MACOSX/._Sanchez-Canizares et al UPM791 genome Supplementary Figures
